# Supplementary material for: Enhanced extracellular production of raw starch-degrading α-amylase in Bacillus subtilis through expression regulatory element modification and fermentation optimization
Source: Microb Cell Fact. 2023 Jun 29;22:118. doi: 10.1186/s12934-023-02116-z (PMC10308679; doi:10.1186/s12934-023-02116-z)
Supplement: Supplementary file 2 — Additional file 2: Table S1 Sequence characteristics of signal peptides. [file 12934_2023_2116_MOESM2_ESM.xlsx]

## Sheet: Table S1
Signal peptides	AmyZ1 activity/(U/mL)	Protein sequence	N domain sequence	H domain sequence	C domain sequence	N domain chargea	H domain hydrophobicityb	α-Helical preference of H domain terminal amino acidc	D-scored	pIe	Folding free energy (kcal/mol)f
SPYpuA	3628.46	MKKIWIGMLAAAVLLLMVPKVSLADA	MKK	IWIGMLAAAVLLLMVPKVSL	ADA	25.22	42.2	1.34	0.5838	10.51	-54.7
SPMpr	2740.51	MKLVPRFRKQWFAYLTVLCLALAAAVSFGVPAKA	MKLVPRFRKQ	WFAYLTVLCLALAAAVSFGVP	AKA	70.34	39.207	0.34	0.5797	11.11	-48.4
SPPel	3409.23	MKKVMLATALFLGLTPAGANA	MKKVM	LATALFLGLTPAG	ANA	36.92	19.604	0.43	0.5429	10.79	-43.2
SPNucB	4198.97	MKKWMAGLFLAAAVLLCLMVPQQIQGASS	MKK	WMAGLFLAAAVLLCLMVPQQIQG	ASS	25.22	34.408	0.43	0.5527	9.31	-52.6
SPYdbk	3442.56	MKFNRKVTLVSLILMAVPQFFMALIIKRIVIS	MKFNRK	VTLVSLILMAVPQFFMALIIKRI	VIS	46.81	43.792	1.09	0.5248	12.55	-59.8
SPYndA	2922.05	MRFTKVVGFLSVLGIAAVFPLTAQA	MRFTK	VVGFLSVLGIAAVFPLT	AQA	37.82	37.995	0.76	0.7438	11.65	-44.9
SPYjcN	3009.23	MKKKTKIILSLLAALIVILIVLPVLSPVVFTASS	MKKKTK	IILSLLAALIVILIVLPVLSPVVFT	ASS	50.86	71	0.76	0.4576	11.28	-39.4
SPPbp	2506.67	MKKSIKLYVAVLLLFVVASVPYMHOAALA	MKKSI	KLYVAVLLLFVVASVPYMHOA	ALA	46.66	35.68	1.41	0.5088	10.33	-57.3
SPNprB	2664.87	MRNLTKTSLLLAGLCTAAQMVFVTHASA	MRNLTK	TSLLLAGLCTAAQMVFVTH	ASA	43.73	26.201	1.05	0.6438	9.83	-45.8
SPLipB	3160.51	MKKVLMAFIICLSLILSVLAAPPSGAKA	MKK	VLMAFIICLSLILSVLAAPPSG	AKA	25.22	47.498	0.43	0.5154	10.51	-46.8
a The sum of the charges on the N-terminal amino acid of the signal peptide was calculated from the sum of the isoelectric points of the N-terminal amino acids.
b The value of the sum of the hydrophobicity of the H domain was calculated using the ProtScale tool (https://web.expasy.org/protscale/pscale/Hphob.Doolittle.html, accessed 17 January 2022) [1]. The higher the value, the stronger the hydrophobicity.
c The conformational preference of amino acids was determined using the tables in Proteins Structure and Function [2]. The higher the value, the stronger the preference of the α-spiral.
d D-scores of diﬀerent signal peptides were calculated using the SignalP-5.0 web server (https://services.healthtech.dtu.dk/service.php?SignalP-5.0, accessed 17 January 2022).
e The pI values of diﬀerent signal peptides were predicted using the Compute pI/Mw tool on ExPASy (https://web.expasy.org/compute_pi/, accessed 17 January 2022).
f The folding free energy of transcripts with diﬀerent signal peptides were predicted using the mfold web server 3.6 (http://unafold.rna.albany.edu/?q=mfold/RNA-Folding-Form, accessed 17 January 2022).
References:
1. Gasteiger E, Hoogland C, Gattiker A, Wilkins MR, Appel RD, Bairoch A. Protein identification and analysis tools on the ExPASy server. In: Walker JM, editor. The proteomics protocols handbook. Berlin: Springer; 2005. p. 571–607.
2. Whitford D. Proteins structure and function. New York: Wiley; 2013.
